# Supplementary material for: Deep Eutectic Solvent-Based Ultrasound-Assisted Strategy for Simultaneous Extraction of Five Macamides from Lepidium meyenii Walp and In Vitro Bioactivities
Source: Foods. 2023 Jan 5;12(2):248. doi: 10.3390/foods12020248 (PMC9858098; doi:10.3390/foods12020248)
Supplement: Supplementary file 1 [file foods-12-00248-s001.zip]

Archive with 1 entries (1 files):
- foods-2050016-supplementary.pdf
